# Supplementary material for: Simple Zn-Mediated Seleno- and Thio-Functionalization of Steroids at C-1 Position
Source: Int J Mol Sci. 2022 Mar 11;23(6):3022. doi: 10.3390/ijms23063022 (PMC8952209; doi:10.3390/ijms23063022)
Supplement: Supplementary file 1 [file ijms-23-03022-s001.zip]

Archive with 1 entries (1 files):
- ijms-1639440-supplementary.pdf
